# Supplementary material for: Coenzyme Q10 as an Inhibitor of Effector Release from One-Electron-Reduced Bioreductive Anticancer Prodrugs
Source: Molecules. 2025 Feb 6;30(4):760. doi: 10.3390/molecules30040760 (PMC11858625; doi:10.3390/molecules30040760)
Supplement: Supplementary file 1 [file molecules-30-00760-s001.zip]

Archive with 1 entries (1 files):
- molecules-3361860-supplementary.pdf
